# Supplementary material for: Orai3-Mediates Cisplatin-Resistance in Non-Small Cell Lung Cancer Cells by Enriching Cancer Stem Cell Population through PI3K/AKT Pathway
Source: Cancers (Basel). 2021 May 12;13(10):2314. doi: 10.3390/cancers13102314 (PMC8150283; doi:10.3390/cancers13102314)
Supplement: Supplementary file 1 [file cancers-13-02314-s001.zip]

Archive with 2 entries (2 files):
- cancers-1165867-supplementary.pdf
- File S1. Original western blot images.pdf
